# Supplementary material for: Silane Modification of Mesoporous Materials for the Optimization of Antiviral Drug Adsorption and Release Capabilities in Vaginal Media
Source: Pharmaceutics. 2021 Sep 7;13(9):1416. doi: 10.3390/pharmaceutics13091416 (PMC8468001; doi:10.3390/pharmaceutics13091416)
Supplement: Supplementary file 1 [file pharmaceutics-13-01416-s001.zip]

Archive with 1 entries (1 files):
- pharmaceutics-1339862-supplementary.pdf
